# Supplementary material for: FUNGI: FUsioN Gene Integration toolset
Source: Bioinformatics. 2021 Mar 27;37(19):3353–5. doi: 10.1093/bioinformatics/btab206 (PMC8504624; doi:10.1093/bioinformatics/btab206)
Supplement: btab206_Supplementary_Data [file btab206_supplementary_data.zip]

Archive with 6 entries (6 files):
- Supplementary.pdf
- Supplementary_Table_1_Patient_characteristics.xlsx
- Supplementary_Table_2_Fusions.xlsx
- Supplementary_Table_3_Primers.xlsx
- Supplementary_Table_4_PI3K.xlsx
- Supplementary_Table_5_TCGA_fusions.xlsx
