# Supplementary material for: FUNGI: FUsioN Gene Integration toolset
Source: Bioinformatics. 2021 Mar 27;37(19):3353–5. doi: 10.1093/bioinformatics/btab206 (PMC8504624; doi:10.1093/bioinformatics/btab206)
Supplement: btab206_Supplementary_Data [file btab206_supplementary_data.zip › Supplementary_Table_1_Patient_characteristics.xlsx]

## Sheet: SummaryTable
Supplementary Table 1. Patient characteristics
Patient characteristics
		N	%
Number of patients		36
Age at diagnosis	Median (range)	68	(39 - 83)
Histology	High grade serous	38	1
Stage (FIGO 2014)	II	1	0.025641
	III	26	0.684
	IV	11	0.289
Treatment line	PDS	14	0.368
	NACT	24	0.632
Residual disease	No macroscopic disease	14	0.368
	1-10 mm	14	0.368
	>10 mm	7	0.184
	Not specified	3	0.079
Platinum free interval	< 6 months	13	0.342
	> 6 months	18	0.474
	No progression	7	0.184
Time to death	< 24 months	10	0.263
	> 24 months	14	0.368
	Alive, followup time > 34 months	14	0.368
Primary therapy outcome	Complete response	21	0.553
	Partial response	7	0.184
	Progressive disease	9	0.237
	Died during chemotherapy	1	0.026

## Sheet: Sample sizes
Sample	FileSize_Reads	Number_Reads
EOC551_iOme	3217M	62937802
EOC551_pOva	2341M	49599092
EOC664_iOme	3128M	53412098
EOC1023_iOme	2618M	52432588
EOC60_iMeso	2675M	53875443
EOC60_pPer	2691M	48463974
EOC1133_iOme	2428M	49490510
EOC1133_pPer	2272M	48514143
EOC889_iOme	2256M	45077604
EOC868_iOme	2397M	49341314
EOC868_iOva	2893M	59012412
EOC868_pPer	2036M	42407604
EOC26_iAsc1_RNA1	1893M	41664522
EOC26_iOme1_RNA1	2311M	49732224
EOC26_iOva2_RNA1	1798M	39206427
EOC26_iTubR1_RNA1	2025M	43735073
EOC26_iUte1_RNA1	2242M	49202149
EOC26_pOme2_RNA1	2365M	47241599
EOC26_pOvaL1_RNA2	1680M	35521231
EOC26_pOvaL2_RNA1	2199M	47444719
EOC26_pPer1_RNA2	2345M	49848629
EOC26_pPer2_RNA1	1967M	42812086
EOC26_rAsc1_RNA2	2451M	52026239
EOC218_iMes1_RNA1	2188M	46718734
EOC218_iMes2_RNA1	2059M	44746971
EOC218_iMes3_RNA2	1860M	37238300
EOC218_iNapamet1_RNA1	2660M	60400058
EOC218_iNapamet2_RNA1	1618M	36626436
EOC218_iOme2_RNA1	1594M	36221593
EOC218_iOme4_RNA1	1629M	37102130
EOC218_iOme6_RNA1	2162M	49787334
EOC218_pOme1_RNA1	2122M	45579162
EOC218_pOme3_RNA1	2032M	43307083
EOC1032_pAsc1_RNA1	1563M	35037629
EOC1032_pPer_RNA1	1668M	36269542
EOC177_pAsc1_RNA1	2170M	46681041
EOC177_pOme1_RNA1	1941M	42122705
EOC177_pOme2_RNA1	1739M	36021082
EOC177_pOme3_RNA1	1942M	41756297
EOC177_pOvaL1_RNA1	1723M	36385067
EOC177_pOvaR2_RNA1	1985M	41882310
EOC177_pOvaR3_RNA1	1754M	38636607
EOC177_pPer1_RNA1	1898M	40090367
EOC148_pAdnL1_RNA1	1621M	34186382
EOC148_pAdnL3_RNA1	1470M	30956901
EOC148_pOvaL4_RNA1	1424M	28051934
EOC148_pOvaL5_RNA1	2830M	62630960
EOC44_pOvaR2_RNA1	1698M	40098459
EOC44_pOvaR4_RNA1	2094M	46905487
EOC44_pOvaR5_RNA1	1954M	41795825
EOC868_pMes1_RNA1	2074M	43608027
EOC868_pPer1_RNA1	1907M	39843648
EOC167_pOme1_RNA1	2954M	62018463
EOC167_pOva1_RNA1	1625M	34443298
EOC167_pPer1_RNA1	2186M	46148030
EOC167_rAsc1_RNA1	2064M	45130655
EOC495_pLNL1_RNA2	2785M	47419388
EOC495_pLNL2_RNA1	2691M	51283229
EOC495_pLNR_RNA1	2819M	55079907
EOC495_pOvaL_RNA1	2038M	35720546
EOC495_pOvaR_RNA2	2805M	52417769
EOC495_pPerL_RNA1	2617M	49576772
EOC566_pAsc_RNA1	3025M	58498681
EOC566_pLN_RNA2	3111M	59390542
EOC566_pOvaR_RNA1	2612M	50191219
EOC44_pAdnL_RNA1	2878M	55106371
EOC44_pLNL_RNA1	2510M	40534657
EOC44_pOme_RNA1	2726M	53176365
EOC44_pPer3_RNA1	3162M	63569762
EOC998_pOvaL_RNA1	2339M	37130487
EOC183_iMes1_RNA1	2856M	56557430
EOC183_iMes5_RNA1	2617M	49383814
EOC183_iOme_RNA1	2483M	48279450
EOC183_iOvaR_RNA1	2927M	53655978
EOC183_iTub_RNA1	2524M	55649942
EOC183_pMes_RNA1	2960M	55919425
EOC183_pOme_RNA1	2672M	59672537
EOC183_pPer_RNA1	3066M	59265436
EOC1030_pAsc_RNA1	2118M	57791944
EOC1030_pLNR1_RNA1	2395M	46309299
EOC1030_pOvaR1_RNA1	2799M	56692009
EOC1030_pOvaR2_RNA1	2711M	53439545
EOC167_rAsc1b_RNA1	2603M	57801679
EOC167_rAsc2_RNA1	2525M	51168015
EOC568_iOme1_RNA2	2440M	51407103
EOC568_pTubL1_RNA1	2935M	63166383
EOC649_iOme1_RNA2	2200M	47363189
EOC740_iOvaR1_RNA1	2382M	53789574
EOC376_iOme1_RNA3	2282M	49506133
EOC376_pOme1_RNA1	2133M	46728261
EOC933_iMes1_RNA1	2509M	53149877
EOC1129_iTum3_RNA3	2066M	44636271
EOC1129_pOme1_RNA1	1954M	45385359
EOC1129_pPer2_RNA1	2164M	47107724
EOC50_pOvaR1_RNA1	2337M	52893876
EOC165_pOme1_RNA1	2271M	50041847
EOC293_pAsc1_RNA1	2295M	50191057
EOC839_pMes1_RNA1	2059M	46166943
EOC204_pMes1_RNA1	2442M	53754200
EOC606_pOvaR1_RNA1	2360M	48822151
EOC372_iPer1_RNA1	2122M	42597001
EOC372_pPer1_RNA1	2512M	53778279
EOC737_pOvaR1_RNA1	2252M	49599729
EOC423_pOme2_RNA1	2105M	46542289
EOC443_pOme1_RNA1	2230M	47408824
EOC160_pOme1_RNA1	2298M	50299604
EOC160_rMes1_RNA1	2980M	64403043
