# Supplementary material for: FUNGI: FUsioN Gene Integration toolset
Source: Bioinformatics. 2021 Mar 27;37(19):3353–5. doi: 10.1093/bioinformatics/btab206 (PMC8504624; doi:10.1093/bioinformatics/btab206)
Supplement: btab206_Supplementary_Data [file btab206_supplementary_data.zip › Supplementary_Table_3_Primers.xlsx]

## Sheet: Sheet1
Supplementary Table 2. PCR and sequencing primers used for fusion validation
Fusion	Forward primer seq	Reverse primer seq
AKT2-PBX4	ATGTCCTGCTGCCCTGAG	GCTTGGCCCTGTAGTCAGAG
AKT2-ZNF546	CCACTGGCCGCTACTACG	TGACTAACGCATCCCATCTG
CDH2-INO80C	ATCCGACGAATGGATGAAAG	CCCTTTCAGAAGCGAGGATT
MLLT10-FYB	GCTTGCTATGGCATTGTTCA	TTTCCAGCACCATCAGAGTG
PIK3R1-CCDC178	ATGAAACCACAGGGGAAAGG	GAAGATTCCTCCTGCACAGC
PTK2--AGO2	TCGTCGTCTGCCTTCGCTTC	TAACTCTCCTCGGGCACTTCT
PTPN11-CFAP54	TGAAATACGACGTTGGTGGA	TGCAACCATTAGCCAGATCA
RFX1-SLC1A6	CCCGTCACCCAAGAGAGAT	GGTGTACATGCCCAGCTGAC
SBF1-MAPK11	ACGTACCGGGTCATCTTCAC	GACAGCTTCTTCACCGCCAC
TPM3--C1orf189	GCTGAAAGGGACAGAGGATG	TGGCATACGGGTTTCTTCTC
XPO1-USP34	CATTGTTTCCCAGCATTCCT	AGCACTTGAACTTGGGCAAT
