# Supplementary material for: FUNGI: FUsioN Gene Integration toolset
Source: Bioinformatics. 2021 Mar 27;37(19):3353–5. doi: 10.1093/bioinformatics/btab206 (PMC8504624; doi:10.1093/bioinformatics/btab206)
Supplement: btab206_Supplementary_Data [file btab206_supplementary_data.zip › Supplementary_Table_4_PI3K.xlsx]

## Sheet: Table_PI3K
Gene	Fusion	Samples
AKT2	AKT2--PBX4	EOC44_pLNL_RNA1,EOC44_pOme_RNA1
AKT2	AKT2--ZNF546	EOC44_pAdnL_RNA1,EOC44_pOvaR2_RNA1,EOC44_pOvaR4_RNA1,EOC44_pOvaR5_RNA1
ATF4	ATF4--MIEF1	EOC566_pOvaR_RNA1
CCND3	CHD9--CCND3	EOC148_pAdnL1_RNA1,EOC148_pOvaL4_RNA1,EOC148_pOvaL5_RNA1
CREB1	TRIP12--CREB1	EOC1030_pOvaR1_RNA1
FGFR3	FGFR3--TACC3	EOC839_pMes1_RNA1
GSK3B	GSK3B--ASTE1	EOC148_pAdnL1_RNA1,EOC148_pAdnL3_RNA1,EOC148_pOvaL4_RNA1,EOC148_pOvaL5_RNA1
HRAS	HRAS--ANO9	EOC204_pMes1_RNA1
ITGA4	UBE2E3--ITGA4	EOC160_pOme1_RNA1,EOC160_rMes1_RNA1
ITGB3	MED24--ITGB3	EOC740_iOvaR1_RNA1
JAK2	PCSK5--JAK2	EOC183_pMes_RNA1,EOC183_pOme_RNA1,EOC183_pPer_RNA1
KRAS	KRAS--SLC5A3	EOC495_pOvaL_RNA1
KRAS	KRAS--SSPN	EOC26_pOvaL2_RNA1
LAMC1	LAMC1--NPL	EOC1030_pLNR1_RNA1,EOC1030_pOvaR1_RNA1,EOC1030_pOvaR2_RNA1
MAGI1	MAGI1--LRIG1	EOC1030_pOvaR1_RNA1,EOC1030_pOvaR2_RNA1
MAGI2	PIGU--MAGI2	EOC1030_pLNR1_RNA1,EOC1030_pOvaR1_RNA1,EOC1030_pOvaR2_RNA1
PIK3R1	PIK3R1--CCDC178	EOC1030_pLNR1_RNA1,EOC1030_pOvaR2_RNA1
PIK3R3	PIK3R3--NFIA	EOC839_pMes1_RNA1
PPP2CB	PPP2CB--ACLY	EOC148_pAdnL1_RNA1,EOC148_pAdnL3_RNA1,EOC148_pOvaL4_RNA1,EOC148_pOvaL5_RNA1
PTK2	PTK2--AGO2	EOC740_iOvaR1_RNA1,EOC165_pOme1_RNA1
RBL2	FTO--RBL2	EOC293_pAsc1_RNA1
